# Supplementary material for: Characterizing eye gaze and mental workload for assistive device control
Source: Wearable Technol. 2025 Mar 3;6:e13. doi: 10.1017/wtc.2024.27 (PMC11894411; doi:10.1017/wtc.2024.27)
Supplement: Loke et al. supplementary material [file S2631717624000276sup001.zip]

Archive with 1 entries (1 files):
- WTC_2400027_wearables_supp_video.mpeg
